# Supplementary material for: Non-lethal genotyping of Tribolium castaneum adults using genomic DNA extracted from wing tissue
Source: PLoS One. 2017 Aug 11;12(8):e0182564. doi: 10.1371/journal.pone.0182564 (PMC5553768; doi:10.1371/journal.pone.0182564)
Supplement: S1 Sequence — (TXT) [file pone.0182564.s006.txt]

AATGGACTACAATGTATCAATTTACAAGGTATTTCACAATTCAGACAGCGTCGACAGTTAGCCTAAGTAAACAATCATTG
TTTCCAGATTATTTAAATACATAGTACAAGAGATAAATTTTCATGTGTACTACTTTTAAAATTTGTGTTATTGTATTAGT
GTCAGTGTAAAAATGGAAAATGAAACTGAACCACTTTTATCCGGAGTTGTATCACAAATAAACGGAAATGTAAGACTCAT
TTACTTTCGTTACTGTTTTACGAAACATGCGTTTTTTAGAGTGGCGATAGCACAAGTTCGGCCACTTCTATCGATTTATC
ATCGTTCAGAGTACCAACATATGGGACAACCTCTCACCCGACCAGCAAATTGGTACCACCAGATGAGCGAATTACCTACA
GCTGGACGGAAATTAACGCCTTCGCCAACGTTTCACCCTCAAAAACAAAATTTTTCAATTTCATAAAACGGAAAGATTCT
CCAGTTCAGAAAAAGCACATTTTGAAAAACGGTATTACTAGTACACAACATTTTTTACCAGTAGATGAAACCAATGTGTA
TCGGTAGAATAATTAGCCCAAAGTCTAATCCTGAAGCAGGGGCGGATCCAGAACATAATTTTGTGGGGGGGGGGAGTAGT
TTTCCAAAAAAATTTAGAATGGTGAAAATTACTGTCGGTATGTTGTAATTTTTCATCAAAAACTCCAAAATTTTTTTTAT
CCGAAAGATGTTATAATGCAGATTTATAAAATCTTTTAAATAAAACACCCTATATTTTGTGTTTGTGCATATTGTGTTAT
GTATATTTTGTGGATTTTTTGACATACAGAGTGAGTTTAAAATAAGCAAGAAAACTAACCGCCTTTATAAAATAAGGCAA
AAACACAAAAATAAAGCCTTATATGTGTAATTATCTATACATTTTTTGCCTTTACTTTATTTTCTCTTTTATGAGTTTTT
AAAAACCTATTATTTTAATTTTACTAGAAAGATAAAAGGTAATATCTAGATACTATCAAAAACAGTAACCAAAAATGTCG
GTTGCTATTTAAAAAAAAATAAAAATGACGTCATTATTTGAAAACCAGAAACGTCACAAATCTACCTATTTACAAAGATA
AAATCGATCTGTTCGAGGATTTTTCGAAAAATGACCTATAGCAGAAATATAAATTTTTTGCTTTACTTCAAACTCAGCCT
GTACATAGTTTTTTTACAAATGTTTTTTACTAGTAGGTTTTGTTAAGTTTTTGAAATAATTAGATCTCATTGACAAAAAC
AACACATTCTTTTTAAAAATAAAAAAAAAACACAACAGAAAATACAACTTTCTTGTATTACTCTTCGATAATCCTACAAT
ATGTTATTATTAGCTGTATCAAAACTATAAAAACGCCAATGTCGCATTGTACCGAATTATTCTTTTAAATAATATTGGTA
ACAATGTAAAACAGTTATAATGATTAAACCTCTCATTAAAACTATAAATTGCATGAGCTATTATTTTTTTGAAGTGCATG
AATAATTTATAATTTATAACAACAACGTAATCGTCGTAATCTATGCAACAACTAATTTTGAGAGAAAATGCGACGTTGGC
TTTATTAATTTATTAATGTTCATTAAACGACTTATTAGGTTATTATTTAAAAAATTTTTGTTCATTAGGCTTTTATATTG
TTTATTAAAAAATTAAAATGATGTTTGGAGGTGGAGAGAGCTGGACTTCTGCCCCCTCCCCCTCCCTGGATCCGCCTTTG
TCCTAAAGTGACAAGCTGTAATCGGCTAATATCCCAAAAACCTTGTTATGCTTTTTTTCATAAAACTTTAAATCTTGATG
AAAGCGTTTACCGTTTGATAGCCTAAGTTTCTCAGGTTCTATTAGGATTTAGGATAATTTTACCATAAACAAAACAAAAG
ATGCTTGGGCTTAATCTACAATGTGTTCAAAAATGGTTGTTCATCAAGTCACCTATGAAATTGAACGTAACGTGCCGCTT
AGTTTAAATTGTGAATGCTGTCAATGTGACAGATTCGTAAAAATAATGCAGAAAGGCTTCGAATCCAAAGATGAAAGAAT
ACACAACAACAAAAATCGCGGAAATATAAAACACAAATCAAGACACTTAAAAAAATTTTGCCGAAAAATGCAAAAAAGTG
AGTAGACAGAGAAACTATAAAAGTCATTTAGACGAGGCGGCACACTGAATTTGTATTCCATAATCAAGGTGATGAACAAC
CATTTTTGAACACATTGTACATTCATTTAACTATATTTTAAATCAAATAAATTGTTTAACAATTAATCACAGAAACAAAG
AATGCCAAACTAAACACCAAAAAAAATTCAAAACTTTTTGTAAATATATTAAACAAAACGAGACGTAATATACAAATGTG
ACATATAGGGTGTACCAAAAATATGGTGTTAATTTTACCATGTAGGTAATAAATCTTATCAAATGCAACAACTTTTCTAT
ATAACGTTTTGCAAAATTCTTATTTATAATTTTTACTGTTTTCCTCCTTTCATTTGTGTAAACGAGCCGGTTAGTGTTTA
ATAATTATTTCGTATAAATTGCAACAATTTTCATTGTTGTTTTAAATTATTTAAATTGTCCGTTTCTATCACAATTAAAA
TAATTTGGCTTTTTTATTTTTGTAGCCATAGGCGGATATACGTTTAAGTATGTTTGTTATCTTTATCCAAATTTTAAGTA
AATTTGTTAATTTTTTATTGAAAAATTACAAATAGAAAAGATGTTTCGTTTGTTGAGCTCTGTTACCTAAATTAAGACAC
GCATTTTTGATACACTTGTATATTTTAGTTATCAGTGAGTAAGTAGAAAACAAAATCAGTGTAAATTGTCTCTTGGAAAA
GAAAAAAAAATGTAAACTAGTGTTGTACTTCCAGTGTTTGGGGTGGCTTATCCGGGGGAGCTTTTGGCGATACTTGGCTC
CAGCGGTGCCGGAAAAACCACCCTCCTCAACACACTAACCTTCCACACGTCTTCGAATTTGACCGTTTCCGGACTCCGGT
GCGTAAACGGAATTCCGGTGTCGTCGAAAACCCTGGCCAGTCAATCGGCTTATGTCCAACAAGACGACTTATTTATCGGG
ACTTTGACGGTTAAGGAGCACTTAATTTTTCAAGCTTTGCTACGGATGGACCGTGACATCTCCTACAGCCAGAGAATGGC
CCGAGTCGAGGAAGTTATTTCGGATTTGGCCTTGTCAAAGTGTCAAAACACACCGATTGGGATTTTGGGGCGAATTAAAG
GGATTTCAGGTGGTGAAAAGAAACGTCTCTCTTTTGCAGCCGAAGTCTTGACAAACCCGAAACTAATGTTTTGCGATGAG
CCCACTTCTGGACTCGACTCTTTCATGGCGCTGACCGTCATGCAAGTGCTCAAGGAGATGGCAATGACCGGAAAAACCGT
CATTTGTACGATCCATCAGCCCTCCAGTGAGGTGTATTCCATGTTTGATAAGTTGTTGTTGATGTCTGAGGGACGAACGG
CGTTTTTGGGAAGCCCGGAAGAGGCCGAAACTTTTTTCCGGGAGTCAGTCATTTCGGATTTTTTGCCAAATAATTGACTC
TCATAAATTTCAGGCTTGAAGCCCCGTGTCCGCGGAATTACAACCCTGCCGATTATTTCATCCAACTTTTAGCCATAGTC
CCCGAAAAGGAGGAGTCGAGTCGACAAGCAGTTAACTTAATTTGCGACAAATTCGAACGCTCGAATATCGGGGTTAAAAT
CGCACTCGAGGCTGCCACTACTGTAAAATCCCGCTGGGTGCGAACGTCTCAGATAATTTGGTTTTTCAGGAGAGAGAAGG
GGGTTATCATGATATTTGGATGAGTGGTGAGAGTTTTAAAAGTCCGTATAAAGCCTCGTGTTGGGCCCAATTCAAGGCTG
TTTTGTGGCGGTCCATTTTGGCGGTTTTTAAAGAACCGCTTTTGATTAAAGTTCGTTTACTTCAAACTCTTGTAAGGATT
TTTTAGGCATAAGTTTACAATTTTGACGTTTGCGTTATCAGATCATTTCGCTCGTTATTGGAGCGATTTATTTCGGACAA
TATTTGAACCAGGATGGAGTAATGAACATAAATGGAGTACTTTTCGTGTTTCTGACAAATATGACATTTCAAAACGTTTT
TGCCGTTATTAATGTAAGTTTTTCCGAATGAAAATTTACAGTTTTGTGGTCAAACTATGAGGAACCTGTAACATTTTTTT
TTATAATTTTTGGTACACGGTTGTTACCTATACTTCCTTCCTGTTTCGATTTTCATTTTTATGTAAAATTAATACTGATT
AGTAGATAGACAAAAAAATTCTATTCTACGAATAAAGTTGCTTGTGATTTTGAAACAGGGGGCATCCTGCAGAGTGAATA
AAAAGTATGGTGTTAAGCGTTTTTTAGACTATTTTTCTTGCATCAAATAATTATTGATGAAAGAGAATATAAATAACGTG
ACTATGTTTTGAGACTGAAATTTTGTTTTGTTATGCGAGTTTTGATGTTATGAGTATCCCTACTAGAATTTTTGTATTGT
AATAGCGTCCAGCTATTAAATTTTTTGATAAAAATTAAATTTAAATAACGTAAACCTACATTTGTCAGGTTGTAGATAGT
TATTCTTAAAAAAAAAACTTTATGATGGGTATTAAAGAAATCCATAACTTTAAAAAAATATCTTAAAATAATTTAAGCAA
AAAAGACTTGGTTCCATTTACCTATTTTAAATTAAAAAAGTTACCTTTTTAGTGTCTACTAACTCAGTGTTACCAAAGTC
TCACACTATGACTCAAAGTGATAGACCACCTTCCTTCAGCTGGCGACTATTAATAAATCTATAGAAAGTTTCACATAGGT
TTTTGAAGGAAATTTAAGTAAAAAAGGGTGAAACTTTTAAGATTTCGTATTGTTTCCCTTAATTTAGGTCACCGTCGTTC
ATAGCTGTTAAGGTTCTTTTTTTTCTGTCCGCTATAATAAGAGAAAAGATTTTTTTATTGAGTAAGAGCATTTTTTCGAA
AATTCTATGAAAAAAATTGGAGGAATTTTAAGCTCAAACCGAATGATATAATTGAATTACTAAATTTTACTTATTCTCGC
CCGATTTTGAGCGGTACTTTTTGAATCAGGAACTTTGAACTTTGAACATTCCTCCTTTATTTGCCTTTCCAAAAATTTAA
ACTAATATTAGAATCAATATTATAATATTTAGGACCACTTTACAGAAAGTGAAATTAAGATTTAATTAAAAATTAAACTA
ATTCAAATTAAGTTGCCATTCAAAATGCATTGACAATGTCAAGTTAATCGCGATTACAATTTAATTGCAATTAAAATGTT
CTGTAAACTGTCTCTTAAAATATTCAGTAACTTGGCTTTAATTTGAATTATTTTAATTCTAAATTAAATCTTAATTTCGC
TTTCTGAAAACCGACCCTTAAACTAATTTCTCTCATTTTCAGTTAAATTGGTGCGTTTTTTTTTTGGAAGTTTAAAGAAT
TTTTTGAAACTAAAATTGTTTAAAGTTGTAATGTTTATCTGGTTATTTTCAGAACACTGACTCTGAACGGATTTTTTTTA
TTAATTTCTAAATCGAACCAAATTGCAAAAAATAGAAATATTAATTTCTAGATCTAATTCTTTTGCGAAGAACGTTTTGC
GAATTATGTGATAAATCTTCAATTGAATTTGAGTGTATTTAACTTAGTATTTGATTCTGAAAAATCATTAAAAAAAGATT
TTATCAAAAGATCTTGACAATTTATTTAACAATGCCTGTACATGATGATTAGTTATACGAGTACTCTACCTGCTTTTTTC
AAAAAATACCGAACAGTACAATATTATAACATTAATACCATGCATTTTTTTTTAATTTTGATCTAGTTATCTCAGCAGTG
AAATGTATTGCTAACTAGATCAAAATTTTGGAAAATCGCATGGTACAAGGTGTATTAAAATGATTTTCATCTAGATAACT
TTGAAAGAGGTTTATGTGGAAGAAAACTGTCCTGTTCTGCTCATGTGAAACCGTTGTCAATAATTATAAAAACTGTCAGT
TTTTATAATTATAAAATGACAATTAATTACTTTTAAAAGTTTCGCTACTGAGCAATTAAAATGTTACATTGTACAAGAAA
ACACGTTTATTATCGAAGCTTATTTCCGAATTGGAGAGTTAATAAATGAAAATAACAATATTCTACTTGTCATTCCGAGT
TAATAAAAATGATGCCAACATCGCAATTTACCCAATAATTTTTTTAAATAACGGTGATAAAAATATAAAATAGTTATTGA
TTATTTGATTAATAACTATCATTAGAAGTCTAAATTACATTAGGTATTAATTTTTTGAAGTGCATAAATAATGTATAACA
TTAATTTTGAGAGAGAATGCGGTCTTGCTATTTTTATTGAACTATAATAGATATAACGTCTCAATATTCTGAAAAGCGGT
ATTTCTGATTTTACATAAGAAACTACCAGGCGACTAGATGAAAATCATTTTAATACACCTTGTATAATAGTATATTTATT
AAAGATAGGAATAGAAAAATTATTTTTGAACAAAATGAGGAACCAAATGTTTGTTGTTTAAACTATTTGCTTTAAAAAAT
AGTAATGATGAAAAAAATTGTTGTTGATAAGCTTTGTGAATTTTTGTTTTAAATGGCAACCATTTATGAAAAAATATTCG
GAATAAATTACGAGTAAATTTAATTTACATCGTAATCTTCAGATGATAATTTTATACCAAAAAAGTTTTATAAGTTGCTT
TTAGAAAAAGGTTCAACCCTGGAGAGCTTTGCCCATGAAACTGTTGACTAATAGCTTTTGCTGCATAAAAGATTCAATTA
GACTTTTATTCAGTATTTAATTGAAACTTAAAATTTTGTGGGCTATTGTGTCGGTAATCCTCAAACTATAGGTAAGTTTT
TCAGTTAGTAGTTTGGAGCATTAAAACGTACAAATTACGTAAATGGTCGTTCTCATTTTTGATGTTAGACCAGAGATATC
TAGAAGAAATCATCTTAATATAAATTGAAGAAGAGAAATGGTATTCAAGTTAAAATGACAACAGTGATCAGAAGACAAAA
TCAAAACTTTCTAATCAGTCAAAAAAGTCTAACAAAAATAAAGGACGTTTAATAAGGAAGGATGTTATTAAAGTCGATTA
GTGAAAGTTTTGTCTTAGAAGCTGGTAGTGACTCTCAACCAGAAGCTTCAAACGATGCAGATTTATCTTGAAACCTTCAG
AAGGAACGACTGCATCAATGTGCTTTTCAGCTTTCTAGTTTCATATATTTTTTATAGCTTTCTATTTTTCTAATTTGTTA
AGAACTAAAATCAGGTAATTCATTCAATAAGTAAAAAGTTTAAGCAAAAACGCTTGGCTCTATACGGGTTATTCAGGTCA
TATAATTTTTTGGAAATCATTTATACGTTTTGTGTTAAAAGTCGGTCAATGTTACGATTAAATAACTACACTTCATTGTG
AATAAAGTTCTAATATAATACACATAGTTGACACTGAGATAAGAAGCTTATTAAAAAAACAATATAAATAATACATGTTT
TTTGGTTCTTCAAACAAAACAAAATGTTTCATTGTGTCTGTTTCCTCACTTTTGGCTCTGAATCACCTCTCAATTGACAA
AATATCAGGTGTTTAGTGGCGAGCTCCCCGTCTTCCTCCAGGAGCACCGCAACGGAATGTACCGTCCCAGTATTTATTTC
ATCAGTAAAACGCTCGCCGAATCTCCCATTTTTATAATAATCCCCGTTATTTTAACATCCGTTTGTTATTTCATGATCGG
ATTAAACTCACAAGGCTTCCGATTTTACATCGCTTGTGGCATCATGATCCTGGTTGCAAACGTAGCGATCAGTTTTGGTA
AAACCAAAAATCGAAGCAGTGACTCATTCCCTCTAATAACAATTTTCAGGATACCTGATATCCTGTGTCTCCCGTAGCGT
TTCTATGGCTCTGTCAATCGGACCTCCTTTAGTTATTCCGTTTTTGCTGTTTGGAGGCTTCTTTCTTAACGTTAGGTACT
TGGGGTCTAATAGTTACATCACAAATCTAATTTGGGGTTTTAGCTCGATACCGATTTATTTCAAATGGTTGTCGTTTCTG
TCGTGGTTTCGCTACGGAAATGGGGCTCTGATGATCAACCAGTGGGAGAATGTGACCAACATTCAGTGCCCAAACGCCGA
TCTGCCGTGCCCTAAAGACGGGCATGTTATTTTGGAAACTTTCCATTTTTCGGAGGTTCAAAATTAAAATTTGAACAAAC
ACTTGTAGTATTTGCTTTTGTTTTAGGCCGATTTCGTAATGGATGTGGTTATGTTGGCGGTCCTTATCGTGGGATTTCGA
CTGGTGGCTTTTCTGGCATTGTTAGTTAAGACTTGGCGTTTCAAATAGTTGAGTTGTACTTTTGTAATTAATAAAATTGT
GCGAGAATTCAATCTGGTGTTATTAA
