# Supplementary material for: Non-lethal genotyping of Tribolium castaneum adults using genomic DNA extracted from wing tissue
Source: PLoS One. 2017 Aug 11;12(8):e0182564. doi: 10.1371/journal.pone.0182564 (PMC5553768; doi:10.1371/journal.pone.0182564)
Supplement: S2 Sequence — (TXT) [file pone.0182564.s007.txt]

AATGGACTACAATGTATCAATTTACAAGGTATTTCACAATTCAGACAGCGTCGACAGTTAGCCTAAGTAAACAATCATTG
TTTCCAGATTATTTAAATACATAGTACAAGAGATAAATTTTCATGTGTACTACTTTTAAAATTTGTGTTATTGTATTAGT
GTCAGTGTAAAAATGGAAAATGAAACTGAACCACTTTTATCCGGAGTTGTATCACAAATAAACGGAAATGTAAGACTCAT
TTACTTTCGTTACTGTTTTACGAAACATGCGTTTTTTAGAGTGGCGATAGCACAAGTTCGGCCACTTCTATCGATTTATC
ATCGTTCAGAGTACCAACATATGGGACAACCTCTCACCCGACCAGCAAATTGGTACCACCAGATGAGCGAATTACCTACA
GCTGGACGGAAATTAACGCCTTCGCCAACGTTTCACCCTCAAAAACAAAATTTTTCAATTTCATAAAACGGAAAGATTCT
CCAGTTCAGAAAAAGCACATTTTGAAAAACGGTATTACTAGTACACAACATTTTTTACCAGTAGATGAAACCAATGTGTA
TCGGTAGAATAATTAGCCCAAAGTCTAATCCTGAAGCAGGGGCGGATCCAGAACATAATTTTGTGGGGGGGGGGAGTAGT
TTTCCAAAAAAATTTAGAATGGTGAAAATTACTGTCGGTATGTTGTAATTTTTCATCAAAAACTCCAAAATTTTTTTTAT
CCGAAAGATGTTATAATGCAGATTTATAAAATCTTTTAAATAAAACACCCTATATTTTGTGTTTGTGCATATTGTGTTAT
GTATATTTTGTGGATTTTTTGACATACAGAGTGAGTTTAAAATAAGCAAGAAAACTAACCGCCTTTATAAAATAAGGCAA
AAACACAAAAATAAAGCCTTATATGTGTAATTATCTATACATTTTTTGCCTTTACTTTATTTTCTCTTTTATGAGTTTTT
AAAAACCTATTATTTTAATTTTACTAGAAAGATAAAAGGTAATATCTAGATACTATCAAAAACAGTAACCAAAAATGTCG
GTTGCTATTTAAAAAAAATAAAAATGACGTCATTATTTGAAAACCAGAAACGTCACAAATCTACCTATTTACAAAGATAA
AATCGATCTGTTCGAGGATTTTTCGAAAAATGACCTATAGCAGAAATATAAATTTTTTGCTTTACTTCAAACTCAGCCTG
TACATAGTTTTTTTACAAATGTTTTTTACTAGTAGGTTTTGTTAAGTTTTTGAAATAATTAGATCTCATTGACAAAAACA
ACACATTCTTTTTAAAAATAAAAAAAAAACACAACAGAAAATACAACTTTCTTGTATTACTCTTCGATAATCCTACAATA
TGTTATTATTAGCTGTATCAAAACTATAAAAACGCCAATGTCGCATTGTACCGAATTATTCTTTTAAATAATATTGGTAA
CAATGTAAAACAGGTATAATGATTAAACCTCTCATTAAAACTATAAATTGCATGAGTTATTATTTTTTTGAAGTGCATGA
ATAATTTATAATTTATAACAACAACGTAATCGTCGTAATCTATGCAACAACTAATTTTGAGAGAAAATGCGACGTTGGCT
TTATTAATTTATTAATGTTCATTAAACGACTTATTAGGTTATTATTTAAAAAATTTTTGTTCATTAGGCTTTTATATTGT
TTATTAAAAAATTAAAATGATGTTTGGAGGTGGAGAGAGCTGGACTTCTGCCCCCTCCCCCTCCCTGGATCCGCCTTTGT
CCTGAAGTGACAAGCTGTAATCGGCTAATATCCCAAAAACCTTGTTATGCTTTTTTTCATAAAACTTTAAATCTTGATGA
AAGCGTTTACCGTTTGATAGCCTAAGTTTCCCAGGTTCTATTAGGATTTAGGATAATTTTACCATAAACAAAACAAAAGA
TGCTTGGGCTTAATCTACAATGTGTTCAAAAATGGTTGTTCATCAAGTCACCTATGAAATTGAACGTAACGTGCCGCTTA
GTTTAAATTGTGAATGCTGTCAATGTGACAGATTCGTAAAAATAATGCAGAAAGGCTTCGAATCCGAAGATGAAAGAATA
CACAACAACAAAAATCGCGGAAATATTTATATTTATATATTTATATACAAACAGTTATAATGATACACAAATCAGGACAC
TTGAAACAATTTTGCCGAAAAATGCAAAAAAAGTGAGTAAACAGAGAAACTATAAAAGTCATTTAGACGAGGCGGCATAA
TGAATTTGTGTTCCATAATTAAGGTGATGAGCAACCATTTTTGAACACATTGTACATTCATTTGACTATATTTTAAATCA
AATAAATTGTTTAACAATTAATCACAGAAACAAGGAATGCCAAACTAAACACCAGAAAAAAAATCAAAACTTTTTGTGAA
TATATTAAAGAAAACTAGACTAATATACAAATATGACATACAGTGTGTATCTAATTTTACCACGTAATAAAACTCATCAA
ACAGCAAATACTACAACTTTTCTATATAACGTTTTGCAAAATTCTTATTTATAATTTTCACTGCTTTCCTCCTTCTTTTG
TGTAAACGGGATGGTCAGTGTTTAATAATTATTTCGTATAAATAGCAACAATTTTCATTGTTGTTTTAAATTGTTTAAAT
TCTCCGTTTCTATCACAACTAAAATAATTTGGCGGGTATACGTTTCAGTATGTTATCTTTATCCAAATTTAAAGTAAATT
TGCGAATTTTTTAATGAAAAACTACAAATAGAAATGTTTTATTTGTTGAGCTCTGTTACCTGTTAAAATCAAGACACGTA
TTTCTGATACGCCCTGTATATTTTAGTTATCTGTGAGTAAGTAGAAACCAAATCAGTATAAATTATATTTTGGAAAAGAA
AAAAATTTAACTAGTGTACTTCCAGTGTTTGGGGTGGCTTATCCGGGGGAGCTTTTGGCGATACTTGGCTCCAGCGGTGC
CGGAAAAACCACCCTCCTCAACACACTAACCTTCCACACGTCTTCGAATTTGACCGTTTCCGGACTCCGGTGCGTAAACG
GAATTCCGGTGTCGTCGAAAACCCTGGCCAGTCAATCGGCTTATGTCCAACAAGACGACTTATTTATCGGGACTTTGACG
GTTAAGGAGCACTTAATTTTTCAAGCTTTGCTACGGATGGACCGTGACATCTCCTACAGCCAGAGAATGGCCCGAGTCGA
GGAAGTTATTTCGGATTTGGCCTTGTCAAAGTGTCAAAACACACCGATTGGGATTTTGGGGCGGATTAAGGGGATTTCAG
GTGGTGAAAAGAAACGTCTCTCTTTTGCAGCCGAAGTCTTGACAAACCCGAAACTAATGTTTTGCGATGAGCCCACTTCT
GGACTCGACTCTTTCATGGCGCTGACCGTCATGCAAGTGCTCAAGGAGATGGCAATGACCGGAAAAACCGTCATTTGTAC
GATCCATCAGCCCTCCAGTGAGGTGTATTCCATGTTTGATAAGTTGTTGTTGATGTCTGAGGGACGAACGGCGTTTTTGG
GAAGCCCGGAAGAGGCCGAAACTTTTTTCCGGGAGTCAGTCATTTCGAATTTTTTGCCCAATAATTGACTCTCACATAAA
TTTTAGGCTTGAAGCCCCGTGTCCGCGGAATTACAACCCTGCCGATTATTTCATCCAACTTTTAGCCATAGTCCCCGAAA
AGGAGGAGTCGAGTCGACAAGCAGTTAACTTAATTTGCGACAAATTCGAACGCTCGAATATCGGGGTTAAAATCGCACTC
GAGGCTGCCACTACTGTAAAATCCCGCTGCGTGCGAACGTCTCAGATAATTTGGTTTTTCAGGAGAGAGAAGGGGGTTAT
CATGATATTTGGATGAGTGGTGAGAGTTTTAAAAGTCCGTATAAAGCCTCGTGTTGGGCCCAATTCAAGGCTGTTTTGTG
GCGGTCCATTTTGGCGGTTTTTAAAGAACCGCTTTTGATTAAAGTTCGTTTACTTCAAACTCTTGTAAGGATTTTTTAGG
CATAAGTTTACAATTTTGATGTTTGCGTTATCAGATCATTTCGCTCGTTATTGGAGCGATTTATTTCGGACAAGTTTTGA
ACCAGGATGGAGTAATGAACATAAATGGAGTACTTTTCGTGTTTCTGACAAATATGACATTTCAAAACGTTTTTGCCGTT
ATTAATGTAAGTTTTTCCGAATGAAAATTTACAGTTTTGTGGTCAAACTATGAGGAACCAGTAACATTTTTTTTATAATT
TTTGGTACACGGTTGTTACCTATACTTCCTTCCTGTTTCGCTTTTCATTTTTATGTAAAATTAATACTGATTAGTAGATA
GACAAAAAAATTCTATTCTACGAATAAAGTTGCTTGTGATTTTGAAACAGGGGGCATCCTGCAGAGTGAATAAAAAGTAT
GGTGTTAAGCGTTTTTTAGACTATTTTTCTTGCATCCAATAATTATTGATGAAAGAGAATATAAATAACGTGACTATGTT
TTGAGACTGAAATTTTGTTTTGTTATGCGAGTTTTGATGTTATGAGTATCCCTACTAGAATTTTTGTATTGTAATAACGT
CCAGCTATTACATTTTTTGACAAAAATTAAATTTAAATAACGTAAACCTACATTTGTCAGGTTGTAGATAGTTATTCTTA
AAAAAAAACTTTATGATGGGTATTAAAGAAATCCATAACTTTAAAAAAATATCTTAAAATAATTTAAGCAATAAAGACTT
GGTTCCATTTACCTATTTTAAATTAAAAAAGTTAGCTTTTTAGTGTCTACTAACTCAGTGTTACCAAAGTCTCACACTAT
GACTCAAAGTCATAGACCACCTTCCTTCAGCTGGCGACTATTAATAAATCTATAGAAAATTTCACATAGGTTTTTGAAGG
AAATTTAAGTAAAAAAGGGTGAAACTTTTAAGATTTCGTATTGTTTCCCTTAATTTAGGTCACCGTCGTTCATTGCTGTT
AAGGTTCTTTTTTTTCTGTCCGCTATAATAAGAGAAAAGATTTTATATTGAATATGAGCATTTTTCCGAAAATTCTATGA
AAAAAATTGGAGGAATTTTAAGCTCAAACCGAATGATATAATTGAATTAATAAATTTTACTTATTCTCGCCCGATTTTGA
GCGGTACTTTTTTAATCAGGAACTTTGAACATTCTGCTTTTATTTGCCTTTTCAAAAACTAAAATTAATATTAAAATCAA
TATTATAATATTTAGGACCGCTTTACATAAAGTGAAATTAAGATTTAATTAAAAATTAAACTAATTCAAATTAAGTTGCC
ATTCAAAATGCATTGACAAATGTTAAGTCAATCGCGATTAAAATTTAATTGCAATTAAAATGTTCTGTAAACTGGCTCTT
AAAATATTCAGTAACTCGGCTTTAATTTGAATTATTTTAGTTCTAAATTAAATCTTAATTTCGCTTTCTGAAAACCGACC
TTTAAACTAATTTCTCTTCATCTTCAGTTAAATTGGTGCGTTTTTTTTGGAAGTTTAAAGAATTTTTTGAAACTAAAATT
GTTTATCTTTTTATCAAAAGATCTTGACAATTTATTTAACAATGCCTGTACATGATGATTAGTATACGAGTACTGTACCT
GCTTTTTTCAAGAAATACCAAACAGTACAATATTATAACATTAATACCATGCAATTTTTTTTTATTTTGATCTAGTTATC
TCAGCAGTGAAATGTATTGCGTAAACAACTTTAGCAACACTTTATCTGTCAATATGTCCAAAATGTTCACCGAAGAATAT
TTACGTAATGGACACCGAGTTAACGTAACTCTCATGGATAACTAAATCCAAATTTTGGAAAATCGCATGGTACAAGGTGT
ATTAAAATGATTTTCATCTAGATAACTTTGAAAGAGGTTTATGTGGAAAAAAACTGTCCTGTTCTGCTCATGTGAAACCG
TTGTCAATAATTATAAAAACTTTCAGTTTTTATAATTATAAAATGACAATTAATTACTTTTAAAAGTATCGCTACTGAGC
AATTAAAATGTTACATTGTACAAGAAAACACGTTTATTATCGAAGCTTATTTCCGAATTGGAGAGTTAATAAATGAAAAT
AACAATATTCTACTTGTCATTCCGAGTTAATAAAAATGATGCCAACATCGCAATTTACCCAATAATTTTTTTAAATAACG
GTGATAAAAATATAAAATAGTTATTGATTATTTGATTTAATAACTATCATTAGAAGTCTAAATTACATTAGCTATTAATT
TTTTGAAGTGCATGAATAATGTATAACATTAATTTTGAGAGAGAATGCGGTCTTGCTATTTTTATTGAACGTCTCAATAT
TCTGAAAAGCGGTATTTCTGATTTTACATAAGAAACTACCATGCGACTAGATGAAAATCATTTTAATACACCTTGTATAA
TAGTATATTTATTAAAGATAGGAATAGAAAAATTATATTTTTGAACAAAATGAGGGACCAAATGTTTGTTGTTTAAACTA
TTTGCTTTAAAAAATAGAAAAAAATTGTTGTTGATAAGCTTTGTGAATTTTTGTTTTAAATGGCGACCATTTATGAAAAA
ATATTCGGAATAAATTACGAGTAAATTTAATTTACATCGTAATCTTCAGATGATAATTTTATACCAAAAAAGTTTTATAA
GTTGCTTTTAGAAAAAGGTTCAACCCTGGAGAGCTTTATCCATGAAACTGTTGACTAAATGTGGTCGATTAATAGCTTTT
GCTGCATAAAAGATTCAATTAGACTTTTATTCAGTATTTAATTGAAACTTAAAATTTTGTGGGTTATTGTGTCGGTAATC
TTCAAACTATAGGTAAGTTTTTCAGTTAGTTGTTTGGAGCATTAAAACGTACAAATTACGTAAATGGTCGTTCTCATTTT
TGATGTTAGACCAGAGATATCTAGAAGAAATCATCTTAATATAAATTGAAGAAGAGAAATGGTATTCAAGTTAAAATGAC
AACAGTGATCAGAAGACAAAATCAAAACTTTCTAATCAGTCAAAAAAGTCTAACAAAAATAAAGGACGTTTAATAAGGAA
GGATGTTATTAAAGTCGATTAGTGAAAGTTTTGTCTTAGAAGCTGGTAGTGACTCTCAACCAGAAGCTTCAAACGATGCG
GATTTATCTTGAAACCTACAGAAGGAACGACTGCATCAATGTGCTTTTCAGCTTTCTAGTTTCATATATTTTTTATAGCT
TTCTATTTTTCTAATTTGTTAAGAACTAAAATCAGTCAGGTAATTCATTCAATAAGTAAAAAGTTTAAGCAAAAACGCTT
GGCTCTATACGGGTTATTCAGGTCATATAATTTTTTGGAAATCATTTATACGTTTTGTGTTAAAAGTCGGTCAATGTTAC
GATTAAATAACTACACTTCATTGTGAATAAAGTTCTAATATAATACACATAGTTGACACTGAGATAAGAAGCTTATTAAA
AAAACAATATAAATAATACATGTTTTTTGGTTCTTCAAACAAAACAAAATGTTTCGTTGTGTCTGTTTCCTCACTTTTGG
CTTTGAATCACCTCCTAATTGACAAAATATCAGGTGTTTAGTGGCGAGCTCCCCGTCTTCCTCCAGGAGCACCGCAACGG
AATGTACCGTCCCAGTATTTATTTCATCAGTAAAACGCTCGCCGAATCTCCCATTTTTATAATAATCCCCGTTATTTTAA
CATCCGTTTGTTATTTCATGATCGGATTAAACTCACAAGGCTTCCGATTTTACATCGCTTGTGGCATCATGATCCTGGTT
GCAAACGTAGCGATCAGTTTTGGTAAAACCAAAAATCGAAGCAGTGACTCATTCCCTCTAATAACAATTTTCAGGATACC
TGATATCCTGTGTCTCCCGTAGCGTTTCTATGGCTCTGTCAATCGGACCTCCTTTAGTTATTCCGTTTTTGCTGTTTGGA
AGCTTCTTTCTTAACGTTAGGTACTTGGGGGTCTAACAGTTACATCACAAATCTAATTTGGGGTTTTAGCTCGATACCGA
TTTATTTCAAATGGTTGTCGTTTCTGTCGTGGTTTCGCTACGGAAATGGGGCTCTGATGATCAACCAGTGGGAGAATGTG
ACCAACATTCAGTGCCCAAACGCCGATCTGCCGTGCCCTAAAGACGGGCATGTTATTTTGGAAACTTTCCATTTTTCGGA
GGTTCAAAATTAAAATTTGAACAAACACTTGTAGTATTTGCTTTTGTTTTAGGCCGATTTCGTAATGGATGTGGTTATGT
TGGCGGTCCTTATCGTGGGATTTCGACTGGTGGCTTTTCTGGCATTGTTAGTTAAGACTTGGCGTTTCAAATAGTTGAGT
TGTACTTTTGTAATTAATAAAATTGTGCGAGAATTCAATCTGGTGTTATTAA
